# Supplementary material for: Consciousness-specific dynamic interactions of brain integration and functional diversity
Source: Nat Commun. 2019 Oct 10;10:4616. doi: 10.1038/s41467-019-12658-9 (PMC6787094; doi:10.1038/s41467-019-12658-9)
Supplement: Supplementary file 4 — Source Data [file 41467_2019_12658_MOESM4_ESM.zip]

Archive with 8 entries (7 files):
- Luppi et al - Source_Data/
- Luppi et al - Source_Data/Source_Data_Fig2_SuppFig10.mat
- Luppi et al - Source_Data/Source_Data_Fig3.mat
- Luppi et al - Source_Data/Source_Data_SuppFig11.mat
- Luppi et al - Source_Data/Source_Data_SuppFig12_SuppTab8_10.mat
- Luppi et al - Source_Data/Source_Data_SuppFig13_SuppTab11_16.mat
- Luppi et al - Source_Data/Source_Data_SuppFig14_SuppTab17.mat
- Luppi et al - Source_Data/Source_Data_SuppTab6_7.mat
